# Supplementary material for: Dynamics of Insects and Their Facultative Defensive Endosymbiotic Bacteria: A Simulation Model
Source: Ecol Evol. 2024 Dec 3;14(12):e70676. doi: 10.1002/ece3.70676 (PMC11612572; doi:10.1002/ece3.70676)
Supplement: Supplementary file 1 — Data S1. [file ECE3-14-e70676-s001.zip]

Archive with 2 entries (2 files):
- supporting_files.zip
- README.md
